# Supplementary material for: What evidence exists for the use of urban forest management in nature-based carbon solutions and bird conservation. A systematic map protocol
Source: Environ Evid. 2022 Oct 28;11:34. doi: 10.1186/s13750-022-00288-6 (PMC11378770; doi:10.1186/s13750-022-00288-6)
Supplement: Supplementary file 1 — Supplementary Material 1: Climate_Initial Scoping [file 13750_2022_288_MOESM1_ESM.xlsx]

## Sheet: Summary
Rationale: to perform a systematic map of the existing literature that will be used to guide effective deployment of tree planting and habitat restoration (e.g. 2-billion tree initiative) to maximize the multiple benefits to migratory birds and Species at Risk and mobilize the results. Effective approaches to urban forest management also have the potential to promote other forms of urban diversit…
Canadian species at risk: https://species-registry.canada.ca/index-en.html#/species?taxonomyId=2&sortBy=commonNameSort&sortDirection=asc&pageSize=10

## Sheet: Climate_Initial Scoping
Database	Date	search #	PICO component	Search string	Considerations	Restrictions	Change made	Hits	Searcher	Notes	Applicability
Web of Science Core Collection	2022-02-01	1	population	(Urban OR Suburban OR City OR Cities OR Neighbourhood OR Neighborhood OR Borough) AND (Forest$ OR Tree$)		topic NOT all fields		42127	KHT
		2	population	(Urban OR Suburban OR City OR Cities OR Neighbourhood OR Neighborhood OR Borough OR Periurban) AND (Forest$ OR Tree$)			added periurban	42177		kept
		3	population	(Urban OR Suburban OR City OR Cities OR Neighbourhood OR Neighborhood OR Borough OR Periurban) AND (Forest$ OR Tree$ OR Deciduous)			added deciduous	42400		kept
		4	population	(Urban OR Suburban OR City OR Cities OR Neighbourhood OR Neighborhood OR Borough OR Periurban) AND (Forest$ OR Tree$ OR Deciduous OR Coniferous)			added coniferous	42424		kept
		5	population	(Urban OR Suburban OR City OR Cities OR Neighbourhood OR Neighborhood OR Borough OR Periurban) AND (Forest$ OR Tree$ OR Deciduous OR Conifer$)			added conifer$ and removed coniferous (because it will be captured)	42488		kept
	2022-02-03	6	population	(Urban OR Suburban OR City OR Cities OR Neighbourhood OR Neighborhood OR Borough OR Periurban) AND (Forest$ OR Tree$ OR Deciduous OR Conifer$ OR Green_Space$)			added green space	47960		kept
		7	population	(Urban OR Suburban OR City OR Cities OR Neighbourhood OR Neighborhood OR Borough OR Periurban) AND (Forest$ OR Tree$ OR Deciduous OR Conifer$ OR Green Space$ OR Park)			added park$	64574		kept
Web of Science Core Collection	2022-02-03	8	intervention	(Climate OR Temperature OR Heat) AND (Management OR Mitigation OR Planting$)		topic not all fields		431008	KHT
		9	intervention	(Climate OR Temperature OR Heat OR Carbon) AND (Management OR Mitigation OR Planting$)			added carbon	550348		many irrevelant papers added best practices to target management, but kept	WOW
		10	intervention	(Climate OR Temperature OR Heat OR Carbon) AND (Management OR Mitigation OR Planting$ OR Best_practice$)			added best practice$	552596		kept
		11	intervention	(Climate OR Temperature OR Heat OR Carbon) AND (Management OR Mitigation OR Planting$ OR Best practice$ OR Conservation)			added conservation	597547		kept
		12	intervention	(Climate OR Temperature OR Heat OR Carbon) AND (Management OR Mitigation OR Planting$ OR Best practice$ OR Conservation OR Recommendation$)			added recommendation$	614003		kept
		13	combo1	7+12			combined	6584
	2022-02-07	14	population	(Urban OR Suburban OR City OR Cities OR Neighbourhood OR Neighborhood OR Borough OR Periurban OR Street$) AND (Forest$ OR Tree$ OR Deciduous OR Coniferous OR Conifer$ OR Green Space$ OR Park)			add street$ to see if street tree studies weren't being captured	65953		kept
		15	population	(Urban OR Suburban OR City OR Cities OR Neighbourhood OR Neighborhood OR Borough OR Periurban OR Street$) AND (Forest$ OR Tree$ OR Deciduous OR Coniferous OR Conifer$ OR Green Space$ OR Park OR Diversity)			added diversity	88341		many irrelevant papers. Papers that used diversity also used tree/forest etc so likely redundant
	2022-02-16	16	intervention	(Climate OR Carbon) AND (Management OR Mitigation OR Planting$ OR Best practice$ OR Conservation OR Recommendation$)			remove temperature and heat, since we want to focus on carbon	362268		kept
		17	intervention	(Climate OR Carbon OR Climate_Change) AND (Management OR Mitigation OR Planting$ OR Best practice$ OR Conservation OR Recommendation$)			add climate change	362268		no change, removed
		18	intervention	(Climate OR Carbon OR Climate_Change OR Nature_Based_Solution$) AND (Management OR Mitigation OR Planting$ OR Best practice$ OR Conservation OR Recommendation$)			add nature based solutions	362, 690		kept
		19	intervention	(Climate OR Carbon OR Climate_Change OR Nature_Based_Solution$)			remove management string	2253123		need to combine with population
		20	combo 2	14 + 19			combined	10, 639
		21	intervention	(Climate OR Carbon OR Climate_Change OR Nature_Based_Solution$) AND (Management OR Mitigation OR Planting$ OR Best practice$ OR Conservation OR Recommendation$ OR Strateg*)			added strateg* to encompass strategy/strategies	460, 737		kept
		22	intervention	(Climate OR Carbon OR Climate_Change OR Nature_Based_Solution$) AND (Management OR Mitigation OR Planting$ OR Best practice$ OR Conservation OR Recommendation$ OR Strateg* OR Solution$)			added solution$	640, 560		kept
		23	intervention	(Climate OR Carbon OR Climate_Change OR Nature_Based_Solution$) AND (Management OR Mitigation OR Planting$ OR Best practice$ OR Conservation OR Recommendation$ OR Strateg* OR Solution$ OR application$)			added application$	826137		kept
		24	intervention	(Climate OR Carbon OR Climate_Change OR Nature_Based_Solution$) AND (Management OR Mitigation OR Planting$ OR Best practice$ OR Conservation OR Recommendation$ OR Strateg* OR Solution$ OR application$ OR Planning)			added planning	840695		kept
		25	combo 3	14 + 24			combined	6973		kept
	2022-02-25	26	combo 4	(Urban OR Suburban OR City OR Cities OR Neighbourhood OR Neighborhood OR Borough OR Periurban OR Street$) AND (Forest$ OR Tree$ OR Deciduous OR Coniferous OR Conifer$ OR Green Space$ OR Park) AND (Carbon OR Climate_Change OR Nature_Based_Solution$) AND (Management OR Mitigation OR Planting$ OR Best practice$ OR Conservation OR Recommendation$ OR Strateg* OR Solution$ OR application$ OR Planning)			remove climate	5014		kept
		27	combo 5	(Urban OR Suburban OR City OR Cities OR Neighbourhood OR Neighborhood OR Borough OR Periurban OR Street$) AND (Forest$ OR Tree$ OR Deciduous OR Coniferous OR Conifer$ OR Green Space$ OR Park) AND (Carbon OR Climate_Change OR Nature_Based_Solution$) AND (Management OR Mitigation OR Planting$ OR Best practice$ OR Conservation OR Recommendation$ OR Strateg* OR Solution$ OR application$ OR Planning) …			add NOT fire$ to address fire management papers	4642		kept
		28	combo 6	(Urban OR Suburban OR City OR Cities OR Neighbourhood OR Neighborhood OR Borough OR Periurban OR Street$) AND (Forest$ OR Tree$ OR Deciduous OR Coniferous OR Conifer$ OR Green_Space$ OR Greenspace OR Park) AND (Carbon OR Climate_Change OR Nature_Based_Solution$) AND (Management OR Mitigation OR Planting$ OR Best practice$ OR Conservation OR Recommendation$ OR Strateg* OR Solution$ OR application$…			add greenspace	4379		kept
		29	combo 7	(Urban OR Suburban OR City OR Cities OR Neighbourhood OR Neighborhood OR Borough OR Periurban OR Street$) AND (Forest$ OR Tree$ OR Deciduous OR Coniferous OR Conifer$ OR Green_Space$ OR Greenspace OR Park) AND (Carbon OR Climate_Change OR Nature_Based_Solution$) AND (Management OR Mitigation OR Planting$ OR Best practice$ OR Conservation OR Recommendation$ OR Strateg* OR Solution$ OR application$…			add regeneration	4399		kept
	2022-02-28	30	combo 8	(Urban OR Suburban OR City OR Cities OR Neighbourhood OR Neighborhood OR Borough OR Periurban OR Street$) AND (Forest$ OR Tree$ OR Deciduous OR Coniferous OR Conifer$ OR Green_Space$ OR Greenspace OR Park) AND (Carbon OR Climate_Change OR Nature_Based_Solution$) AND (Management OR Mitigation OR Planting$ OR Best practice$ OR Conservation OR Recommendation$ OR Strateg* OR Solution$ OR application$…			add community to capture benchmark (2)	4613		kept
		31	combo 9	(Urban OR Suburban OR City OR Cities OR Neighbourhood OR Neighborhood OR Borough OR Periurban OR Street$) AND (Forest$ OR Tree$ OR Deciduous OR Coniferous OR Conifer$ OR Green_Space$ OR Greenspace OR Park) AND (Carbon OR Climate_Change OR Nature_Based_Solution$) AND (Management OR Mitigation OR Planting$ OR Best practice$ OR Conservation OR Recommendation$ OR Strateg* OR Solution$ OR application$…			add USA	4716		kept
		32	combo 10	(Urban OR Suburban OR City OR Cities OR Neighbourhood OR Neighborhood OR Borough OR Periurban OR Street$) AND (Forest$ OR Tree$ OR Deciduous OR Coniferous OR Conifer$ OR Green_Space$ OR Greenspace OR Park$) AND (Carbon OR Climate_Change OR Nature_Based_Solution$) AND (Management OR Mitigation OR Planting$ OR Best practice$ OR Conservation OR Recommendation$ OR Strateg* OR Solution$ OR application…			add Canada	4766		kept
	2022-03-24	33	combo 10				final search with cutoff date (March 24)	4793	KHT/SC	kept
Scopus
Database	Date	search #	PICO component	Search string	Considerations	Restrictions	Change made	Hits	Searcher	Notes	Applicability
Scopus	2022-03-03	1	combo 10 (see previous)	(Urban OR Suburban OR City OR Cities OR Neighbourhood OR Neighborhood OR Borough OR Periurban OR Street$) AND (Forest$ OR Tree$ OR Deciduous OR Coniferous OR Conifer$ OR Green_Space$ OR Greenspace OR Park) AND (Carbon OR Climate_Change OR Nature_Based_Solution$) AND (Management OR Mitigation OR Planting$ OR Best practice$ OR Conservation OR Recommendation$ OR Strateg* OR Solution$ OR application$…				2276	KHT
Scopus	2022-03-24	2	combo 10 (see previous)				final search. Cannot add cut-off date. Search completed March 24	2294	KHT/SC
	2022-04-04	3	combo 10				export link never received. Couldn't change cut-off date. Performed final download with link sent on April 4th 2022	2304	KHT

## Sheet: Climate_BenchmarkList
Benchmark paper	Link to pdf	Indexed in WoSCC (Y/N)?	Action	Action results	WoSCC	Scopus	Comments
1. Sousa-Silva et al. (2021) Prioritizing Street Tree Planting Locations to Increase Benefits for All Citizens: Experience From Joliette, Canada	https://www-webofscience-com.lib-ezproxy.concordia.ca/wos/woscc/full-record/WOS:000717278700001	Yes	NA	NA	Yes	Yes
2. Nowak et al. (2013). Carbon storage and sequestration by trees in urban and community areas of the United States	https://www.sciencedirect.com/science/article/pii/S0269749113001383	No	missing management string added community to string to include it	Yes	Yes	Yes
3. Endreny et al. (2017). Implementing and managing urban forests: A much needed conservation strategy to increase ecosystem services and urban wellbeing	https://www.sciencedirect.com/science/article/pii/S0304380017300960	Yes	NA	NA	Yes	Yes
4. Liu and Li. (2012). Carbon storage and sequestration by urban forests in Shenyang, China	https://www.sciencedirect.com/science/article/pii/S1618866711000227	Yes	NA	NA	Yes	Yes
5. Nowak and Crane (2002). Carbon storage and sequestration by urban trees in the USA	https://www.sciencedirect.com/science/article/pii/S0269749101002147	No	added USA	Yes	Yes	Yes
6. Zhao and Sander (2015). Quantifying and Mapping the Supply of and Demand for Carbon Storage and Sequestration Service from Urban Trees	https://journals.plos.org/plosone/article?id=10.1371/journal.pone.0136392	Yes	NA	NA	Yes	Yes
7. Nowak et al. (2002). Effects of urban tree management and species selection on atmospheric carbon dioxide	https://www.nrs.fs.fed.us/pubs/8815	No	not in WOSCC	not in WOSCC	No	Yes
8. Vieira et al. (2018). Green spaces are not all the same for the provision of air purification and climate regulation services: The case of urban parks	https://www.sciencedirect.com/science/article/pii/S0013935117316535	No	not in WOSCC	not in WOSCC	No	Yes
9. Jo and Mcpherson (1995). Carbon Storage and Flux in Urban Residential Greenspace	http://www.fs.usda.gov/treesearch/pubs/60557	No	added greenspace to string instead of just green_space	Yes	Yes	Yes
10. Nowak (2012). Contrasting natural regeneration and tree planting in fourteen North American cities	https://www-sciencedirect-com.lib-ezproxy.concordia.ca/science/article/pii/S1618866712000295	No	missing carbon component added regeneration	Yes	Yes	Yes

## Sheet: Species_Initial Scoping
Database	Date	search #	PICO component	Search string	Considerations	Restrictions	Change made	Hits	Searcher	Notes	Applicability
Web of Science Core Collection	2022-02-03	1	population	(Urban OR Suburban OR City OR Cities OR Neighbourhood OR Neighborhood OR Borough) AND (Avi$ Or Aves Or Bird$)		included topic NOT than all fields		10323	KHT	lots of papers that are not relevant to birds based in urban planning/ tel aviv etc
		2	population	(Urban OR Suburban OR City OR Cities OR Neighbourhood OR Neighborhood OR Borough) AND (Avian$ Or Aves Or Bird$)			replace avi with avian$	7874		kept
		3	population	(Urban OR Suburban OR City OR Cities OR Neighbourhood OR Neighborhood OR Borough) AND (Avian$ Or Aves Or Bird$ OR Forest_bird)			add forest bird	7874		no change, removed
	2022-02-04	4	population	(Urban OR Suburban OR City OR Cities OR Neighbourhood OR Neighborhood OR Borough) AND (Avian$ Or Aves Or Bird$ OR Species_at_Risk)			add species at risk	7910		only added few more so not much work with urban + species at risk. kept
		5	population	(Urban OR Suburban OR City OR Cities OR Neighbourhood OR Neighborhood OR Borough) AND (Avian$ Or Aves Or Bird$ OR Species_at_Risk OR Biodiversity)			add biodiversity in case some studies aren't specifically mentioning birds but use bird data	17429		brings in many studies on other forms of diversity e.g. tree diversity, lots is irrelevant and likely too much to sift through, removed
		6	population	(Urban OR Suburban OR City OR Cities OR Neighbourhood OR Neighborhood OR Borough OR Periurban) AND (Avian$ Or Aves Or Bird$ OR Species_at_Risk)			add periurban	7924		kept
		7	population	(Urban OR Suburban OR City OR Cities OR Neighbourhood OR Neighborhood OR Borough OR Periurban) AND (Avian$ Or Aves Or Bird$ OR Species_at_Risk OR eBird)			add eBird	7929		kept
	2022-02-08	8	intervention	7 + (Management OR Conservation OR Recommendation$ OR Protection)			added intervention string	2535		kept
		9	intervention	7 + (Management OR Conservation OR Recommendation$)			remove protection	2423		lost papers, added back to string
		10	intervention	7 + (Management OR Conservation OR Recommendation$ OR Protection OR Difference$)			added difference	3475		kept (perhaps too narrow?)
		11	population	(Urban OR Suburban OR City OR Cities OR Neighbourhood OR Neighborhood OR Borough OR Periurban) AND (Avian$ Or Aves Or Bird$ OR Species_at_Risk OR eBird OR Avifauna)			added Avifauna	7947		kept
		12	combo 1	11 + (Management OR Conservation OR Recommendation$ OR Protection OR Difference$ OR Support$)			added support$	3871		kept
		13	combo 2	11 + (Management OR Conservation OR Recommendation$ OR Protection OR Difference$ OR Support$ OR Impact$)			added impact$	4459		kept
	2022-02-09	14	population	(Urban OR Suburban OR City OR Cities OR Neighbourhood OR Neighborhood OR Borough OR Periurban OR Green_Space$) AND (Avian$ Or Aves Or Bird$ OR Species_at_Risk OR eBird OR Avifauna)			added green_space$	7957		kept
		15	population	(Urban OR Suburban OR City OR Cities OR Neighbourhood OR Neighborhood OR Borough OR Periurban OR Green_Space$ OR Park$) AND (Avian$ Or Aves Or Bird$ OR Species_at_Risk OR eBird OR Avifauna)			added park$	11251		removed. many irrelvant papers on subjects outside of ecology. Most papers that include park also included urban so redundant
		16	combo 3	14 + (Management OR Conservation OR Recommendation$ OR Protection OR Difference$ OR Support$ OR Impact$ OR habitat)			added habitat	7528		kept
		17		(Urban OR Suburban OR City OR Cities OR Neighbourhood OR Neighborhood OR Borough OR Periurban OR Green_Space$) AND (Avian$ Or Bird$ OR Species_at_Risk OR eBird OR Avifauna) + (Management OR Conservation OR Recommendation$ OR Protection OR Difference$ OR Support$ OR Impact$ OR Habitat)			remove ave for irrevelant	5147		kept
		18	combo 4	(Urban OR Suburban OR City OR Cities OR Neighbourhood OR Neighborhood OR Borough OR Periurban OR Green_Space$ OR Urbanization) AND (Avian$ Or Bird$ OR Species_at_Risk OR eBird OR Avifauna) AND (Management OR Conservation OR Recommendation$ OR Protection OR Difference$ OR Support$ OR Impact$ OR Habitat)			added urbanization	5513		kept
		19	combo 4	(Urban OR Suburban OR City OR Cities OR Neighbourhood OR Neighborhood OR Borough OR Periurban OR Green_Space$ OR Urbanization) AND (Avian$ Or Bird$ OR Species_at_Risk OR eBird OR Avifauna) AND (Management OR Conservation OR Recommendation$ OR Protection OR Difference$ OR Support$ OR Impact$ OR Habitat)			final search with march 24 cut-off	5522	KHT/SC	kept
Scopus
Scopus	2022-03-07	1	combo 3	(Urban OR Suburban OR City OR Cities OR Neighbourhood OR Neighborhood OR Borough OR Periurban OR Green_Space$ OR Urbanization) AND (Avian$ Or Bird$ OR Species_at_Risk OR eBird OR Avifauna) AND (Management OR Conservation OR Recommendation$ OR Protection OR Difference$ OR Support$ OR Impact$ OR Habitat)				6422		kept
	2022-03-24	2	combo 4	(Urban OR Suburban OR City OR Cities OR Neighbourhood OR Neighborhood OR Borough OR Periurban OR Green_Space$ OR Urbanization) AND (Avian$ Or Bird$ OR Species_at_Risk OR eBird OR Avifauna) AND (Management OR Conservation OR Recommendation$ OR Protection OR Difference$ OR Support$ OR Impact$ OR Habitat)			final search. Scopus doesn't allow cutoff so search was March 24	6442	KHT/SC	kept
	2022-04-04	3	combo 4				export link never received. Couldn't change cut-off date. Performed final download with link sent on April 4th 2022	6454	KHT

## Sheet: Species_BenchmarkList
Benchmark paper	Link to pdf	Indexed in WoSCC (Y/N)?	Indexed in Scopus (Y/N)?	WoSCC	Scopus	Comments	Action	Action results
1. Threfall et al. (2016). Approaches to urban vegetation management and the impacts on urban bird and bat assemblages	https://www.sciencedirect.com/science/article/abs/pii/S0169204616300500	Yes	Yes	Yes	Yes	in australia	NA
2. Callaghan et al. (2018). The effects of local and landscape habitat attributes on bird diversity in urban greenspaces	https://onlinelibrary.wiley.com/doi/abs/10.1002/ecs2.2347	Yes	Yes	Yes	Yes		NA
3. Leston and Rodewald (2006). Are urban forests ecological traps for understory birds? An examination using Northern cardinals	https://www.sciencedirect.com/science/article/pii/S0006320706000966	Yes	Yes	Yes	Yes		NA
4. Wood and Easian (2020). The importance of street trees to urban avifauna	https://onlinelibrary.wiley.com/doi/abs/10.1002/eap.2149	Yes	Yes	Yes	Yes		NA
5. Shanahan et al. (2011). The influence of patch area and connectivity on avian communities in urban revegetation	https://www.sciencedirect.com/science/article/pii/S000632071000457X	Yes	Yes	Yes	Yes		NA
6. Narango et al. (2018). Nonnative plants reduce population growth of an insectivorous bird	http://www.pnas.org/lookup/doi/10.1073/pnas.1809259115	Yes	Yes	Yes	Yes		NA
7. Aronson et al. (2014). A global analysis of the impacts of urbanization on bird and plant diversity reveals key anthropogenic drivers	https://royalsocietypublishing.org/doi/full/10.1098/rspb.2013.3330	Yes	Yes	Yes	Yes		NA
8. Chamberlain et al. (2007). Determinants of bird species richness in public green spaces	https://doi.org/10.1080/00063650709461460	Yes	Yes	Yes	Yes		NA
9. Cristaldi et al. (2017). Urbanization impacts on the trophic guild composition of bird communities	https://doi.org/10.1080/00222933.2017.1371803	Yes	Yes	Yes	Yes		NA
10. Connelli et al. (2020). Tree cover is crucial but riparian areas provide a strategic focus for preserving an urban avoider in a fragmented urban ecosystem	https://doi.org/10.1080/01584197.2020.1820349	Yes	Yes	Yes	Yes	in australia	NA
11. Lerman et al. (2021). Residential yard management and landscape cover affect urban bird community diversity across the continental USA	https://esajournals-onlinelibrary-wiley-com.lib-ezproxy.concordia.ca/doi/full/10.1002/eap.2455	Yes	Yes	Yes	Yes		NA

## Sheet: Inclusion Criteria Tables
Table A.1. Article inclusion and exclusion criteria for avian and species at risk, summarized from the protocol				Table A.2. Article inclusion and exclusion criteria for urban forest management climate solutions, summarized from protocol.
Screening Criteria	Included	Excluded		Screening Criteria	Included	Excluded
Population	Any bird species and/or species at risk in the North (23.5°N to 66.5°N) or South (23.5°S to 66.5°S) temperate regions. Bird species can be residents (e.g., non-migratory) or migratory at any life stage. Exotic species and non-natives that have been naturalized to North America will be included (e.g., European starling). Only studies located in urban ecosystems are considered.	Studies that evaluated the effects of urban forest management on avian or species at risk in rural areas. If it is unclear whether the area is urban, we will use the UN Statistical Commissions international threshold to include cities, towns, and semi-dense areas with a population of at least 5,000 inhabitants and a density of at least 300 inhabitants per km². If information cannot be sourced, it…		Population	Any component of the urban forest (trees and woody species >5cm DBH) in North or South temperate regions and their associated green space types in public and private domains: vacant lots, parks, streets, private yards, cemeteries, institutions, and commercial spaces.	Studies that evaluated only the vegetative component of the urban forest (e.g., lawn, vegetative species).
				Intervention	Studies that evaluated the effect of urban forest management as a climate solution for carbon storage and sequestration. Relevant strategies broadly include tree species selection and planting, tree crown area, protected area, green space management, connectivity, and composition.	Add as needed.
Intervention	Studies that evaluated the effect of urban forest management strategies (e.g., habitat protection, tree planting, composition, structure, reforestation, diversity) as it relates to avian or species at risk. Relevant causes of change include urbanization, habitat loss, fragmentation, human-caused green space interventions, tree management, urban forestry related strategies (restoration, conservati…	Add as needed.		Outcome	The reported measured outcome should indicate or measure differences in carbon storage or sequestration for improved climate mitigation. Broadly defined to include any measurement related to carbon stored, rates of carbon sequestration in urban areas.	Studies that indirectly link urban forest characteristics to carbon storage and sequestration. For example, studies that infer potential changes in carbon storage and sequestration without any direct measurements.
Outcome	The reported measured outcome should indicate some change in avian or species at risk success, broadly defined to include any measurement related to a change in avian/bird or species at risk at one (or all) three levels: (1) community (richness, diversity, relative abundance, species presence and absence) (2) population (trends, patterns, abundance), and (3) individual (fecundity, survival and mo…	Studies that only evaluated an indirect response to altered urban forest management. For example, authors make an indirect link between the measured outcome of urban forest management and its “potential” impact on avian or species art risk.		Comparator	Can be observational.	Can be observational.
				Language	English as full-text stage.	Any study that is not in English at full-text stage.
Comparator	Relevant comparators included: (1) urban and rural, (2) separate but similar green space types with no intervention, (3) an alternative level of urban forest interventions on the same or different study green space. Studies that look at trends without true comparators: temporal trends of species success (urbanization), or spatial trends that do not include “control” sites.	Studies that evaluated a single point in time, with no comparison to another site.		*use italics to show changes made/adjustments after protocol was published
Language	English as full text.	Any study that is not in English at full text.
*Use italics to show changes made/adjustments after protocol was published
